# Supplementary material for: The effects of morning priming exercise on afternoon physical and cognitive performance in female field hockey players
Source: PLoS One. 2026 Jun 15;21(6):e0349645. doi: 10.1371/journal.pone.0349645 (PMC13268173; doi:10.1371/journal.pone.0349645)
Supplement: S1 File — (XLSX) [file pone.0349645.s001.xlsx]

## Sheet: Table A
Subject ID	Control		Intervention		Control		Intervention		Control		Intervention
	10m A.M	10m P.M	10m A.M	10m P.M	30m A.M	30m P.M	30m A.M	30m P.M	40m A.M	40m P.M	40m A.M	40m P.M
1	2.14	2.06	2.15	2.12	4.97	4.77	4.98	4.9	7.12	6.83	7.14	7.02
2	2.04	1.95	1.91	1.97	4.49	4.33	4.12	4.35	6.53	6.29	6.05	6.32
3	1.98	1.88	2	1.97	4.3	4.11	4.34	4.31	6.28	5.99	6.2	6.28
4	1.87	1.76	1.84	1.79	3.96	3.85	4.06	3.97	5.83	5.61	5.9	5.8
5	1.98	1.84	1.8	1.89	4.33	4.24	4.26	4.36	6.35	6.08	6.17	6.25
6	1.98	2	2.18	2.08	4.38	4.64	5.44	5.09	6.4	6.67	7.62	7.17
7	1.95	1.98	2.04	2.01	4.57	4.56	4.79	4.58	6.52	6.6	6.96	6.6
8	1.85	1.91	2.02	1.94	4.26	4.24	4.39	4.29	6.11	6.15	6.48	6.24
9	1.86	1.87	2	1.83	4.24	4.25	4.36	4.22	6.13	6.12	6.4	6.05
10	1.83	1.84	1.88	1.85	4.17	4.11	4.27	4.05	6.1	5.96	6.19	5.9
11	2.06	2.07	2.12	2.04	4.8	4.71	4.68	4.64	6.89	6.84	6.81	6.68
12	1.87	1.83	2.1	1.86	4.13	4.11	4.4	4.15	6	5.94	6.52	6.03
13	1.91	1.99	2.03	1.89	4.3	4.27	4.21	4.09	6.23	6.3	6.24	6.01
14	1.87	1.92	2.06	1.92	4.43	4.43	4.42	4.31	6.31	6.36	6.5	6.23

## Sheet: Table B
Subject ID	Control		Intervention		Control		Intervention
	Max Jump Height (cm) AM	Max Jump Height (cm) PM	Max Jump Height (cm) AM	Max Jump Height (cm) PM	Max PPO (W) AM	Max PPO (W) PM	Max PPO (W) AM	Max PPO (W) PM
1	24.2	26	24.3	27.1	2510.9	2597.5	2513.2	2708.7
2	29.3	30.5	30	30.6	3177.1	3154.9	3130.4	3237.8
3	24.3	31.1	26.3	32.4	2791.2	3166.3	2727.3	3022.6
4	22.9	25.8	24.6	27.6	1632.8	1769	1706.2	1850.1
5	26.9	26.8	24.6	27.7	2668.5	2804.4	2596.5	2818.5
6	27.7	28.2	28.3	31.3	3433.9	3530.1	3470.7	3781.1
7	25.9	26.3	23.6	27.6	2357.6	2295.5	2207.2	2409.4
8	20.3	21.6	19.1	22.2	2153.9	2231.3	2018.4	2201.2
9	30.1	30.3	30	29.1	2351.9	2356.1	2304.2	2435.5
10	22	23.3	21.7	22	2180.6	2242.4	2205.9	2123.4
11	26.4	26.3	22.3	26.3	3092.9	3116.5	2893.1	3104.3
12	28.7	29.5	26.9	29.9	3152.8	3345.4	3008.1	3318.1
13	29	29.9	24.7	32.5	2912.7	3000.5	2587.8	3084.3
14	26.6	28.4	26	28.7	2325.5	2353.3	2315.9	2387.9
15	22.9	25.5	22.2	23.7	2336.9	2494.5	2286.4	2411.1

## Sheet: Table C
	CON AM	CON PM	INT AM	INT PM	CON AM	CON PM	INT AM	INT PM	CON AM	CON PM	INT AM	INT PM	CON AM	CON PM	INT AM	INT PM	CON AM	CON PM	INT AM	INT PM	CON AM	CON PM	INT AM	INT PM	CON AM	CON PM	INT AM	INT PM	CON AM	CON PM	INT AM	INT PM	CON AM	CON PM	INT AM	INT PM	CON AM	CON PM	INT AM	INT PM
Subject ID	PALTEA28	PALTEA28	PALTEA28	PALTEA28	PALFAMS28	PALFAMS28	PALFAMS28	PALFAMS28	PALMETS28	PALMETS28	PALMETS28	PALMETS28	RVPA	RVPA	RVPA	RVPA	RVPML	RVPML	RVPML	RVPML	SWMSX	SWMSX	SWMSX	SWMSX	SWMTE468	SWMTE468	SWMTE468	SWMTE468	SWMTE12	SWMTE12	SWMTE12	SWMTE12	SWMBE468	SWMBE468	SWMBE468	SWMBE468	SWMBE12	SWMBE12	SWMBE12	SWMBE12
1	15	15	12	21	10	10	12	7	4	4	3	5	0.9054	0.8971	0.838	0.8724	518.147	504.469	522.421	522.741	22	16	18	19	27	22	10	22	36	36	36	35	27	22	10	22	35	36	36	33
2	0	0	9	2	20	20	13	18	0	0	2	0	0.9793	0.9949	0.9716	0.9897	387.88	375.83	394.729	369.635	15	12	14	12	0	0	0	0	0	0	14	0	0	0	0	0	0	0	14	0
3	6	12	2	0	14	13	18	20	2	3	0	0	0.8895	0.8977	0.8712	0.8997	479.758	461.151	419.926	487.727	14	15	16	16	2	0	5	9	18	24	24	11	2	0	5	9	15	20	24	11
4	6	6	16	9	16	18	13	13	2	2	1	2	0.9161	0.9102	0.8677	0.8832	471.216	502.343	562.154	435.567	5	9	9	6	0	10	1	2	26	33	34	26	0	10	1	2	26	32	33	26
5	34	32	44	27	9	8	8	12	2	5	0	0	0.7462	0.7788	0.8163	0.8052	733.118	830.273	533.636	725.37	14	19	18	19	0	25	8	14	33	45	32	41	0	25	8	14	32	43	31	37
6	0	2	8	2	20	18	17	18	0	0	2	0	0.9907	0.9949	0.9484	0.9809	541.942	461.358	625.558	594.96	5	3	7	3	0	0	0	0	5	9	0	0	0	0	0	0	4	9	0	0
7	12	5	14	12	11	13	10	15	1	3	3	1	0.8205	0.9169	0.932	0.9496	445.294	506.162	520.375	490.773	13	19	20	17	0	16	3	19	18	22	32	42	0	16	3	18	18	22	32	42
8	6	0	6	2	14	20	17	18	2	0	0	0	0.9676	0.9902	0.9907	0.9954	447.723	404.538	395.885	366.906	11	12	16	8	0	0	1	0	1	9	5	0	0	0	1	0	1	6	5	0
9	38	26	22	38	8	10	8	9	0	4	1	0	0.9281	0.9652	0.9902	0.9902	483.795	396.468	379.981	396.019	15	6	3	3	17	0	0	0	33	25	13	8	17	0	0	0	33	25	12	8
10	1	2	0	0	19	18	20	20	0	0	0	0	0.9711	0.9954	0.9856	0.9995	421.667	381.774	390.235	413.907	5	6	6	6	0	0	0	0	0	0	0	0	0	0	0	0	0	0	0	0
11	12	13	11	2	15	13	13	18	0	3	3	0	0.8981	0.9583	0.963	0.9815	620.219	517.311	460.022	466.9	16	3	11	15	16	0	5	14	45	4	42	25	16	0	4	12	40	4	39	25
12	17	14	2	10	10	15	18	14	4	1	0	2	0.8699	0.8865	0.9537	0.9112	474.074	581.094	461.477	450.667	18	16	18	18	20	24	25	5	28	43	31	32	20	24	24	5	28	42	30	31
13	4	1	0	10	16	19	20	11	1	0	0	2	0.9035	0.9273	0.9375	0.9583	509.794	480.59	558.878	477.756	19	13	16	19	11	0	6	13	43	39	30	39	11	0	6	13	43	39	29	39
14	9	7	5	8	15	14	15	13	2	2	1	2	0.936	0.9746	0.9525	0.9699	472.39	408.673	455.156	482.646	11	6	3	6	0	3	0	0	11	1	1	3	0	3	0	0	11	1	1	2
15	0	1	0	2	20	19	20	18	0	0	0	0	0.9281	0.9577	0.9752	0.9902	454.641	372.4	377	340.231	13	9	12	6	0	0	0	0	4	0	0	0	0	0	0	0	4	0	0	0

## Sheet: Table D
Subject ID	Control		Intervention
	AM	PM	AM	PM
1	10	16	17	16
2	18	15	23	14
3	15	18	14	14
4	15	20	14	19
5	13	18	16	17
6	16	17	21	18
7	15	17	10	21
8	10	17	8	16
9	13	14	11	15
10	15	18	17	19
11	15	18	10	19
12	18	10	13	19
13	17	17	13	19
14	10	16	7	10
15	17	18	14	17

## Sheet: Table E
Subject ID	Menstrual Cycle Length (days)
1	25
2	28
3	30
4	30
5	26
6	24-30
7	28
8	28
9	30
10	30
11	28-30
12	31
13	30
14	32
15	26
